# Supplementary material for: Carry-Over or Compensation? The Impact of Winter Harshness and Post-Winter Body Condition on Spring-Fattening in a Migratory Goose Species
Source: PLoS One. 2015 Jul 2;10(7):e0132312. doi: 10.1371/journal.pone.0132312 (PMC4489791; doi:10.1371/journal.pone.0132312)
Supplement: S3 Table — (XLSX) [file pone.0132312.s003.xlsx]

## Sheet: Data
Year	Month	Day of year	Bird ID	Sex	Site	API
1991	Jan	22	262456	M	Denmark	3
1991	Jan	22	262434	M	Denmark	2
1991	Jan	22	262425	M	Denmark	3
1991	Jan	23	262463	M	Denmark	1
1991	Jan	23	262468	M	Denmark	2
1991	Jan	23	262403	F	Denmark	3
1991	Jan	23	262432	M	Denmark	2
1991	Jan	23	262434	M	Denmark	2
1991	Jan	23	262425	M	Denmark	3
1991	Jan	23	262476	M	Denmark	1
1991	Jan	24	262449	F	Denmark	2
1991	Jan	26	262460	F	Denmark	3
1991	Jan	28	262409	M	Denmark	2
1991	Jan	28	262484	M	Denmark	3
1991	Jan	28	298825	F	Denmark	3
1991	Jan	28	262411	F	Denmark	3
1991	Jan	28	262412	F	Denmark	3
1991	Jan	28	262430	M	Denmark	2
1991	Jan	28	262487	M	Denmark	3
1991	Jan	28	257238	M	Denmark	2
1991	Jan	28	262478	M	Denmark	3
1991	Jan	29	262442	F	Denmark	3
1991	Jan	29	262489	M	Denmark	2
1991	Jan	29	251632	M	Denmark	3
1991	Jan	29	262411	F	Denmark	2
1991	Jan	29	262412	F	Denmark	3
1991	Jan	29	262440	M	Denmark	2
1991	Jan	29	262451	M	Denmark	2
1991	Jan	29	262478	M	Denmark	3
1991	Feb	36	262484	M	Denmark	3
1991	Feb	36	262404	F	Denmark	3
1991	Feb	36	262406	F	Denmark	3
1991	Feb	36	262465	M	Denmark	1
1991	Feb	36	262429	M	Denmark	2
1991	Feb	36	262487	M	Denmark	1
1991	Feb	36	257238	M	Denmark	1
1991	Feb	37	262451	M	Denmark	2
1991	Feb	37	262487	M	Denmark	2
1991	Feb	39	262406	F	Denmark	3
1991	Feb	39	262407	F	Denmark	3
1991	Feb	39	262410	F	Denmark	3
1991	Feb	39	262413	M	Denmark	3
1991	Feb	39	262451	M	Denmark	3
1991	Feb	40	262463	M	Denmark	3
1991	Feb	40	262468	M	Denmark	2
1991	Feb	40	262403	F	Denmark	3
1991	Feb	40	262458	F	Denmark	3
1991	Feb	40	262483	F	Denmark	3
1991	Feb	40	262470	F	Denmark	2
1991	Feb	40	262473	M	Denmark	1
1991	Feb	41	262423	F	Denmark	2
1991	Feb	41	262409	M	Denmark	2
1991	Feb	41	262455	M	Denmark	1
1991	Feb	41	262439	M	Denmark	2
1991	Feb	41	262483	F	Denmark	1
1991	Feb	41	262403	F	Denmark	2
1991	Feb	41	262456	M	Denmark	2
1991	Feb	41	262406	F	Denmark	2
1991	Feb	41	262407	F	Denmark	2
1991	Feb	41	262490	F	Denmark	2
1991	Feb	41	262470	F	Denmark	1
1991	Feb	41	262410	F	Denmark	1
1991	Feb	41	262437	M	Denmark	2
1991	Feb	41	262464	M	Denmark	3
1991	Feb	41	262473	M	Denmark	2
1991	Feb	41	262465	M	Denmark	2
1991	Feb	41	262431	M	Denmark	3
1991	Feb	42	262442	F	Denmark	2
1991	Feb	42	262433	M	Denmark	4
1991	Feb	42	262464	M	Denmark	3
1991	Feb	42	262465	M	Denmark	1
1991	Feb	42	262444	M	Denmark	2
1991	Feb	43	262489	M	Denmark	2
1991	Feb	57	262437	M	Denmark	3
1991	Feb	58	251632	M	Denmark	2
1991	Feb	58	262424	F	Denmark	1
1991	Feb	58	262414	F	Denmark	2
1991	Feb	58	257238	M	Denmark	3
1991	Feb	59	262414	F	Denmark	3
1991	Mar	60	262439	M	Denmark	2
1991	Mar	60	262426	F	Denmark	3
1991	Mar	63	262452	M	Denmark	2
1991	Mar	63	262416	F	Denmark	1
1991	Mar	63	262420	F	Denmark	2
1991	Mar	63	262461	F	Denmark	2
1991	Mar	63	262466	F	Denmark	2
1991	Mar	63	262475	M	Denmark	2
1991	Mar	63	262426	F	Denmark	3
1991	Mar	63	298825	F	Denmark	4
1991	Mar	64	262469	F	Denmark	2
1991	Mar	65	262482	F	Denmark	2
1991	Mar	71	262416	F	Denmark	3
1991	Mar	71	262456	M	Denmark	3
1991	Mar	73	262426	F	Denmark	3
1991	Mar	73	262480	M	Denmark	3
1991	Mar	74	262484	M	Denmark	3
1991	Mar	74	262480	M	Denmark	3
1991	Mar	75	262409	M	Denmark	2
1991	Mar	75	262484	M	Denmark	1
1991	Mar	75	262466	F	Denmark	2
1991	Mar	75	262475	M	Denmark	3
1991	Mar	75	298825	F	Denmark	3
1991	Mar	75	262480	M	Denmark	3
1991	Mar	75	251632	M	Denmark	3
1991	Mar	75	262433	M	Denmark	3
1991	Mar	77	262472	M	Denmark	1
1991	Mar	77	262409	M	Denmark	1
1991	Mar	77	262423	F	Denmark	2
1991	Mar	77	262452	M	Denmark	1
1991	Mar	77	262461	F	Denmark	1
1991	Mar	77	298825	F	Denmark	2
1991	Mar	77	262435	F	Denmark	3
1991	Mar	77	262436	M	Denmark	3
1991	Mar	77	262433	M	Denmark	3
1991	Mar	78	262423	F	Denmark	1
1991	Mar	78	262462	F	Denmark	1
1991	Mar	78	262474	F	Denmark	2
1991	Mar	78	262442	F	Denmark	3
1991	Mar	78	262436	M	Denmark	3
1991	Mar	81	262463	M	Denmark	1
1991	Mar	81	262452	M	Denmark	2
1991	Mar	81	262479	M	Denmark	2
1991	Mar	81	262453	M	Denmark	2
1991	Mar	81	262461	F	Denmark	3
1991	Mar	81	262442	F	Denmark	2
1991	Mar	81	262428	F	Denmark	2
1991	Mar	81	262403	F	Denmark	3
1991	Mar	81	262435	F	Denmark	3
1991	Mar	81	262458	F	Denmark	3
1991	Mar	81	262480	M	Denmark	3
1991	Mar	81	262489	M	Denmark	3
1991	Mar	84	262463	M	Denmark	1
1991	Mar	84	262455	M	Denmark	2
1991	Mar	84	262462	F	Denmark	3
1991	Mar	84	262442	F	Denmark	3
1991	Mar	84	262419	F	Denmark	3
1991	Mar	84	262435	F	Denmark	3
1991	Mar	84	262458	F	Denmark	3
1991	Mar	84	262483	F	Denmark	3
1991	Mar	84	262408	M	Denmark	3
1991	Mar	84	262456	M	Denmark	3
1991	Mar	84	262468	M	Denmark	3
1991	Mar	84	262428	F	Denmark	4
1991	Mar	85	262484	M	Denmark	2
1991	Apr	92	262482	F	Denmark	2
1991	Apr	92	262408	M	Denmark	3
1991	Apr	92	262428	F	Denmark	3
1991	Apr	92	262426	F	Denmark	4
1991	Apr	92	262460	F	Denmark	3
1991	Apr	92	298816	F	Denmark	3
1991	Apr	92	262437	M	Denmark	4
1991	Apr	92	262467	M	Denmark	5
1991	Apr	92	262476	M	Denmark	3
1991	Apr	94	262466	F	Denmark	5
1991	Apr	94	262475	M	Denmark	4
1991	Apr	94	262408	M	Denmark	4
1991	Apr	94	262428	F	Denmark	5
1991	Apr	94	262460	F	Denmark	5
1991	Apr	94	262467	M	Denmark	3
1991	Apr	95	262439	M	Denmark	4
1991	Apr	95	262404	F	Denmark	4
1991	Apr	95	262421	F	Denmark	3
1991	Apr	95	262407	F	Denmark	5
1991	Apr	95	262425	M	Denmark	2
1991	Apr	95	262429	M	Denmark	3
1991	Apr	95	262465	M	Denmark	4
1991	Apr	95	262422	M	Denmark	4
1991	Apr	96	262474	F	Denmark	3
1991	Apr	96	262426	F	Denmark	5
1991	Apr	96	262433	M	Denmark	5
1991	Apr	96	262470	F	Denmark	2
1991	Apr	96	262481	F	Denmark	4
1991	Apr	96	262454	F	Denmark	5
1991	Apr	98	262435	F	Denmark	3
1991	Apr	98	262456	M	Denmark	4
1991	Apr	98	262424	F	Denmark	4
1991	Apr	98	262476	M	Denmark	3
1991	Apr	99	262426	F	Denmark	5
1991	Apr	99	262454	F	Denmark	4
1991	Apr	100	262482	F	Denmark	4
1991	Apr	100	262428	F	Denmark	6
1991	Apr	101	262463	M	Denmark	3			262409	1.5
1991	Apr	101	262409	M	Denmark	3			262416	2
1991	Apr	101	262435	F	Denmark	4			262419	3
1991	Apr	101	262483	F	Denmark	4			262420	2
1991	Apr	101	298825	F	Denmark	4			262423	1.5
1991	Apr	101	262458	F	Denmark	5			262426	3
1991	Apr	101	262421	F	Denmark	5			262428	3
1991	Apr	101	262422	M	Denmark	4			262433	3
1991	Apr	101	262444	M	Denmark	2			262435	3
1991	Apr	102	262403	F	Denmark	5			262436	3
1991	Apr	102	262421	F	Denmark	5			262439	2
1991	Apr	102	262422	M	Denmark	4			262442	2.66667
1991	Apr	105	262468	M	Denmark	5			262452	1.66667
1991	Apr	105	262470	F	Denmark	2			262453	2
1991	Apr	105	262431	M	Denmark	3			262455	2
1991	Apr	105	262432	M	Denmark	3			262456	3
1991	Apr	107	262482	F	Denmark	4			262458	3
1991	Apr	107	262468	M	Denmark	4			262461	2
1991	Apr	107	262465	M	Denmark	3			262462	2
1991	Apr	107	262487	M	Denmark	4			262463	1
1991	Apr	112	262468	M	Denmark	4			262466	2
1991	Apr	112	262480	M	Denmark	5
1991	Apr	112	262448	F	Denmark	3
1991	Apr	113	262469	F	Denmark	4
1991	Apr	113	262403	F	Denmark	4
1991	Apr	113	262445	F	Denmark	4
1991	Apr	113	262447	F	Denmark	4			262479	2
1991	Apr	113	262450	F	Denmark	4			262480	3
1991	Apr	113	262421	F	Denmark	5			262482	2
1991	Apr	113	262465	M	Denmark	4			262483	3
1991	Apr	113	262467	M	Denmark	3			262484	2
1991	Apr	113	262422	M	Denmark	4			262489	3
1991	Apr	113	262427	M	Denmark	5			298825	3
1991	Apr	113	262459	M	Denmark	5
1991	Apr	114	262449	F	Denmark	3
1991	Apr	115	262431	M	Denmark	4
1991	Apr	115	262430	M	Denmark	4
1991	Apr	115	262441	M	Denmark	4
1991	Apr	117	262419	F	Denmark	6
1991	Apr	117	262447	F	Denmark	5
1991	Apr	117	262406	F	Denmark	4
1991	Apr	117	262421	F	Denmark	5
1991	Apr	117	262459	M	Denmark	4
1991	Apr	117	262485	M	Denmark	2
1991	Apr	117	262413	M	Denmark	3
1991	Apr	117	262422	M	Denmark	4
1991	Apr	117	262473	M	Denmark	4
1991	Apr	118	262409	M	Denmark	4
1991	Apr	118	251632	M	Denmark	3
1991	Apr	118	262419	F	Denmark	4
1991	Apr	118	262468	M	Denmark	4
1991	Apr	118	298819	F	Denmark	4
1991	Apr	118	262460	F	Denmark	5
1991	Apr	118	262465	M	Denmark	3
1991	Apr	118	262487	M	Denmark	4
1991	Apr	119	262484	M	Denmark	3
1991	Apr	119	262474	F	Denmark	4
1991	Apr	119	262469	F	Denmark	6
1991	Apr	119	262419	F	Denmark	4
1991	Apr	119	262406	F	Denmark	4
1991	Apr	119	262450	F	Denmark	4
1991	Apr	119	262413	M	Denmark	3
1991	Apr	120	262441	M	Denmark	4
1991	Apr	120	257238	M	Denmark	3
1991	May	121	262409	M	Denmark	5
1991	May	121	262452	M	Denmark	3
1991	May	121	262461	F	Denmark	3
1991	May	121	262484	M	Denmark	3
1991	May	121	262403	F	Denmark	4
1991	May	121	262421	F	Denmark	5
1991	May	121	262422	M	Denmark	5
1991	May	121	262473	M	Denmark	3
1991	May	124	262404	F	Trøndelag	5
1991	May	124	262429	M	Trøndelag	5
1991	May	126	262416	F	Denmark	5
1991	May	126	262466	F	Denmark	6
1991	May	126	262475	M	Denmark	5
1991	May	126	262408	M	Denmark	4
1991	May	126	262487	M	Denmark	4
1991	May	126	262444	M	Denmark	3
1991	May	127	262484	M	Denmark	3
1991	May	127	251632	M	Denmark	3
1991	May	128	262403	F	Vesterålen	6
1991	May	129	262420	F	Vesterålen	3
1991	May	129	262420	F	Vesterålen	6
1991	May	129	262403	F	Vesterålen	6
1991	May	129	262434	M	Vesterålen	4
1991	May	130	262420	F	Vesterålen	5
1991	May	130	262466	F	Vesterålen	5
1991	May	130	262475	M	Vesterålen	5
1991	May	130	262408	M	Denmark	4
1991	May	130	262428	F	Denmark	5
1991	May	130	262480	M	Vesterålen	5
1991	May	130	262403	F	Vesterålen	6
1991	May	130	298829	F	Vesterålen	5
1991	May	130	262457	F	Vesterålen	5
1991	May	131	262420	F	Vesterålen	5
1991	May	131	262442	F	Vesterålen	5
1991	May	131	262433	M	Denmark	5
1991	May	131	262403	F	Vesterålen	6
1991	May	131	262412	F	Vesterålen	5
1991	May	131	262425	M	Vesterålen	4
1991	May	131	262430	M	Vesterålen	5
1991	May	132	298829	F	Vesterålen	5
1991	May	133	262420	F	Vesterålen	5
1991	May	133	262403	F	Vesterålen	6
1991	May	134	262484	M	Vesterålen	5
1991	May	134	262420	F	Vesterålen	6
1991	May	134	262466	F	Vesterålen	6
1991	May	134	262439	M	Vesterålen	7
1991	May	134	262475	M	Vesterålen	6
1991	May	134	262435	F	Vesterålen	6
1991	May	134	262458	F	Vesterålen	6
1991	May	134	262408	M	Vesterålen	6
1991	May	134	262480	M	Vesterålen	6
1991	May	134	262428	F	Vesterålen	6
1991	May	134	262403	F	Vesterålen	7
1991	May	134	262449	F	Vesterålen	6
1991	May	134	262450	F	Vesterålen	6
1991	May	134	262471	F	Vesterålen	7
1991	May	134	298829	F	Vesterålen	6
1991	May	134	262406	F	Vesterålen	6
1991	May	134	262445	F	Vesterålen	7
1991	May	134	262441	M	Vesterålen	7
1991	May	134	262434	M	Vesterålen	6
1991	May	134	262487	M	Vesterålen	6
1991	May	134	262413	M	Vesterålen	5
1991	May	136	262474	F	Vesterålen	5
1992	Feb	55	262556	M	Denmark	3
1992	Feb	55	262639	M	Denmark	2
1992	Feb	57	262532	M	Denmark	4
1992	Feb	57	262560	F	Denmark	2
1992	Feb	57	262613	F	Denmark	2
1992	Feb	57	262537	F	Denmark	3
1992	Feb	57	262606	F	Denmark	3
1992	Feb	57	262528	F	Denmark	4
1992	Feb	57	262506	M	Denmark	2
1992	Feb	57	262614	M	Denmark	3
1992	Feb	57	262632	M	Denmark	1
1992	Feb	58	262455	M	Denmark	2
1992	Feb	58	262482	F	Denmark	2
1992	Feb	58	262584	F	Denmark	3
1992	Feb	58	262509	F	Denmark	3
1992	Feb	58	262532	M	Denmark	4
1992	Feb	58	262613	F	Denmark	2
1992	Feb	58	262537	F	Denmark	3
1992	Feb	58	262606	F	Denmark	3
1992	Feb	58	262540	F	Denmark	4
1992	Feb	58	262413	M	Denmark	3
1992	Feb	58	262632	M	Denmark	1
1992	Mar	64	298822	F	Denmark	2
1992	Mar	64	257223	M	Denmark	4
1992	Mar	65	262579	F	Denmark	3
1992	Mar	65	262556	M	Denmark	3
1992	Mar	65	298809	M	Denmark	3
1992	Mar	65	262574	F	Denmark	3
1992	Mar	65	262479	M	Denmark	4
1992	Mar	65	262421	F	Denmark	4
1992	Mar	65	262545	F	Denmark	4
1992	Mar	66	262455	M	Denmark	2
1992	Mar	66	262594	M	Denmark	2
1992	Mar	66	262460	F	Denmark	3
1992	Mar	66	262487	M	Denmark	3
1992	Mar	66	262556	M	Denmark	3
1992	Mar	66	262575	F	Denmark	3
1992	Mar	66	262550	F	Denmark	4
1992	Mar	66	257223	M	Denmark	5
1992	Mar	66	262437	M	Denmark	6
1992	Mar	69	262536	F	Denmark	4
1992	Mar	69	262509	F	Denmark	4
1992	Mar	71	262485	M	Denmark	3
1992	Mar	71	262623	M	Denmark	3
1992	Mar	72	262554	M	Denmark	3
1992	Mar	72	262529	M	Denmark	3
1992	Mar	72	262546	M	Denmark	4
1992	Mar	73	262600	M	Denmark	3
1992	Mar	73	262646	F	Denmark	3
1992	Mar	73	262437	M	Denmark	3
1992	Mar	77	262620	M	Denmark	2
1992	Mar	77	262600	M	Denmark	2
1992	Mar	77	262584	F	Denmark	3
1992	Mar	77	262579	F	Denmark	3
1992	Mar	77	262470	F	Denmark	3
1992	Mar	77	262500	F	Denmark	3
1992	Mar	77	262646	F	Denmark	3
1992	Mar	77	262556	M	Denmark	3
1992	Mar	77	262585	M	Denmark	3
1992	Mar	77	262622	M	Denmark	3
1992	Mar	77	262530	M	Denmark	3
1992	Mar	77	262482	F	Denmark	3
1992	Mar	77	262574	F	Denmark	3
1992	Mar	77	262529	M	Denmark	3
1992	Mar	77	262479	M	Denmark	3
1992	Mar	77	262456	M	Denmark	4
1992	Mar	77	262483	F	Denmark	4
1992	Mar	77	262469	F	Denmark	4
1992	Mar	77	262605	F	Denmark	4
1992	Mar	78	262555	M	Denmark	3
1992	Mar	78	262529	M	Denmark	3
1992	Mar	78	262456	M	Denmark	3
1992	Mar	78	262532	M	Denmark	3
1992	Mar	78	262444	M	Denmark	4
1992	Mar	78	257227	M	Denmark	3
1992	Mar	78	262633	M	Denmark	4
1992	Mar	79	262532	M	Denmark	4
1992	Mar	79	262527	F	Denmark	4
1992	Mar	79	262633	M	Denmark	5
1992	Mar	80	262514	F	Denmark	2
1992	Mar	80	262579	F	Denmark	3
1992	Mar	80	262585	M	Denmark	3
1992	Mar	80	262526	M	Denmark	3
1992	Mar	80	257227	M	Denmark	5
1992	Mar	81	262631	F	Denmark	2
1992	Mar	81	262594	M	Denmark	3
1992	Mar	81	262558	F	Denmark	3
1992	Mar	81	262579	F	Denmark	3
1992	Mar	81	262587	M	Denmark	3
1992	Mar	81	262629	M	Denmark	3
1992	Mar	81	252568	F	Denmark	4
1992	Mar	81	262433	M	Denmark	4
1992	Mar	81	262598	F	Denmark	4
1992	Mar	81	262497	M	Denmark	5
1992	Mar	83	262600	M	Denmark	3
1992	Mar	83	262546	M	Denmark	2
1992	Mar	83	262547	F	Denmark	3
1992	Mar	83	262584	F	Denmark	3
1992	Mar	83	262465	M	Denmark	4
1992	Mar	83	262403	F	Denmark	4
1992	Mar	83	262531	M	Denmark	5
1992	Mar	84	262620	M	Denmark	2
1992	Mar	84	262461	F	Denmark	3
1992	Mar	84	262570	F	Denmark	4
1992	Mar	84	262483	F	Denmark	4
1992	Mar	84	262494	F	Denmark	4
1992	Mar	84	262630	F	Denmark	4
1992	Mar	84	262502	M	Denmark	4
1992	Mar	84	262403	F	Denmark	5
1992	Mar	85	262541	M	Denmark	3
1992	Mar	85	262643	M	Denmark	3
1992	Mar	85	262520	F	Denmark	4
1992	Mar	87	262643	M	Denmark	4
1992	Mar	87	262570	F	Denmark	4
1992	Mar	87	262532	M	Denmark	5
1992	Mar	87	257227	M	Denmark	5
1992	Mar	87	262550	F	Denmark	5
1992	Mar	88	262439	M	Denmark	3
1992	Mar	88	262526	M	Denmark	4
1992	Mar	88	262569	F	Denmark	5
1992	Mar	90	298822	F	Denmark	4
1992	Mar	90	262570	F	Denmark	3
1992	Mar	90	262435	F	Denmark	4
1992	Mar	90	298807	M	Denmark	4
1992	Mar	90	262447	F	Denmark	5
1992	Apr	92	262455	M	Denmark	4
1992	Apr	92	262529	M	Denmark	4
1992	Apr	92	262643	M	Denmark	3
1992	Apr	92	262513	F	Denmark	4
1992	Apr	92	262602	F	Denmark	3
1992	Apr	92	262411	F	Denmark	3
1992	Apr	92	262512	M	Denmark	4
1992	Apr	92	262440	M	Denmark	4
1992	Apr	92	257202	F	Denmark	3
1992	Apr	92	262639	M	Denmark	4
1992	Apr	93	262514	F	Denmark	3
1992	Apr	93	262455	M	Denmark	4
1992	Apr	93	262600	M	Denmark	3
1992	Apr	93	262460	F	Denmark	3
1992	Apr	93	262646	F	Denmark	3
1992	Apr	93	262529	M	Denmark	3
1992	Apr	93	262482	F	Denmark	4
1992	Apr	93	262479	M	Denmark	4
1992	Apr	93	262598	F	Denmark	3
1992	Apr	93	298807	M	Denmark	4
1992	Apr	93	262633	M	Denmark	4
1992	Apr	93	262550	F	Denmark	5
1992	Apr	93	262633	M	Denmark	5
1992	Apr	93	262497	M	Denmark	4
1992	Apr	93	262414	F	Denmark	5
1992	Apr	93	262513	F	Denmark	4
1992	Apr	93	262613	F	Denmark	4
1992	Apr	93	262559	F	Denmark	5
1992	Apr	93	262411	F	Denmark	3
1992	Apr	93	262512	M	Denmark	4
1992	Apr	93	262512	M	Denmark	4
1992	Apr	93	262599	M	Denmark	4
1992	Apr	93	262427	M	Denmark	3
1992	Apr	93	262431	M	Denmark	3
1992	Apr	93	262440	M	Denmark	3
1992	Apr	93	262498	F	Denmark	3
1992	Apr	93	262462	F	Denmark	4
1992	Apr	93	262639	M	Denmark	3
1992	Apr	93	262603	M	Denmark	3
1992	Apr	94	262579	F	Denmark	3
1992	Apr	94	262555	M	Denmark	4
1992	Apr	94	262482	F	Denmark	4
1992	Apr	94	262526	M	Denmark	5
1992	Apr	94	262442	F	Denmark	4
1992	Apr	94	262481	F	Denmark	5
1992	Apr	94	262493	M	Denmark	4
1992	Apr	94	262522	M	Denmark	4
1992	Apr	94	262542	M	Denmark	4
1992	Apr	94	262599	M	Denmark	4
1992	Apr	94	262563	M	Denmark	3
1992	Apr	94	262498	F	Denmark	3
1992	Apr	94	257008	M	Denmark	4
1992	Apr	96	262579	F	Denmark	3
1992	Apr	96	262550	F	Denmark	4
1992	Apr	96	262602	F	Denmark	3
1992	Apr	96	262540	F	Denmark	5
1992	Apr	96	262535	M	Denmark	2
1992	Apr	96	262542	M	Denmark	3
1992	Apr	96	262610	M	Denmark	3
1992	Apr	96	262618	M	Denmark	3
1992	Apr	96	262625	M	Denmark	3
1992	Apr	96	262539	F	Denmark	3
1992	Apr	96	262498	F	Denmark	4
1992	Apr	99	262514	F	Denmark	3
1992	Apr	99	262460	F	Denmark	4
1992	Apr	99	262439	M	Denmark	4
1992	Apr	99	262643	M	Denmark	3
1992	Apr	99	262526	M	Denmark	5
1992	Apr	99	262437	M	Denmark	3
1992	Apr	99	262497	M	Denmark	5
1992	Apr	99	262404	F	Denmark	3
1992	Apr	99	262426	F	Denmark	5
1992	Apr	99	262513	F	Denmark	4
1992	Apr	99	262537	F	Denmark	5
1992	Apr	99	262475	M	Denmark	4
1992	Apr	99	262480	M	Denmark	4
1992	Apr	99	262599	M	Denmark	4
1992	Apr	99	262595	M	Denmark	3
1992	Apr	99	262501	M	Denmark	5
1992	Apr	99	262466	F	Denmark	5
1992	Apr	99	262586	F	Denmark	4
1992	Apr	99	262639	M	Denmark	3
1992	Apr	99	262645	M	Denmark	3
1992	Apr	100	262558	F	Denmark	5
1992	Apr	100	262526	M	Denmark	5
1992	Apr	101	262579	F	Denmark	3
1992	Apr	101	262482	F	Denmark	4
1992	Apr	101	262529	M	Denmark	4
1992	Apr	101	262494	F	Denmark	4
1992	Apr	101	262421	F	Denmark	4
1992	Apr	101	262532	M	Denmark	5
1992	Apr	101	262437	M	Denmark	4
1992	Apr	101	262458	F	Denmark	4
1992	Apr	101	262617	F	Denmark	3
1992	Apr	101	262577	F	Denmark	5
1992	Apr	101	262512	M	Denmark	5
1992	Apr	101	262441	M	Denmark	5
1992	Apr	101	262553	M	Denmark	3
1992	Apr	101	262506	M	Denmark	4
1992	Apr	101	262625	M	Denmark	4
1992	Apr	101	262515	M	Denmark	5
1992	Apr	101	262563	M	Denmark	4
1992	Apr	101	262568	F	Denmark	3
1992	Apr	101	262586	F	Denmark	4
1992	Apr	101	262463	M	Denmark	4
1992	Apr	101	262476	M	Denmark	5
1992	Apr	104	262579	F	Denmark	4
1992	Apr	104	262575	F	Denmark	4
1992	Apr	104	262529	M	Denmark	4
1992	Apr	104	262444	M	Denmark	3
1992	Apr	104	262435	F	Denmark	5
1992	Apr	104	262421	F	Denmark	5
1992	Apr	104	262403	F	Denmark	5
1992	Apr	104	262550	F	Denmark	5
1992	Apr	104	262591	F	Denmark	4
1992	Apr	104	262510	F	Denmark	5
1992	Apr	104	262441	M	Denmark	5
1992	Apr	104	262480	M	Denmark	5
1992	Apr	104	262516	M	Denmark	4
1992	Apr	104	262618	M	Denmark	4
1992	Apr	104	262534	M	Denmark	5
1992	Apr	104	262563	M	Denmark	5
1992	Apr	104	262422	M	Denmark	4
1992	Apr	104	262521	F	Denmark	3
1992	Apr	105	262579	F	Denmark	4
1992	Apr	105	262526	M	Denmark	5
1992	Apr	105	262550	F	Denmark	5
1992	Apr	105	262458	F	Denmark	5
1992	Apr	105	262426	F	Denmark	5
1992	Apr	105	262481	F	Denmark	5
1992	Apr	105	262510	F	Denmark	4
1992	Apr	105	262577	F	Denmark	4
1992	Apr	105	251625	F	Denmark	5
1992	Apr	105	262535	M	Denmark	3
1992	Apr	105	262506	M	Denmark	4
1992	Apr	105	262516	M	Denmark	4
1992	Apr	105	262618	M	Denmark	5
1992	Apr	105	262566	F	Denmark	5
1992	Apr	105	262463	M	Denmark	4
1992	Apr	106	251625	F	Denmark	4
1992	Apr	106	262493	M	Denmark	5
1992	Apr	106	262466	F	Denmark	5
1992	Apr	106	262521	F	Denmark	3
1992	Apr	107	262546	M	Denmark	4
1992	Apr	107	262529	M	Denmark	4
1992	Apr	107	262469	F	Denmark	4
1992	Apr	107	298807	M	Denmark	4
1992	Apr	107	262527	F	Denmark	4
1992	Apr	107	262437	M	Denmark	4
1992	Apr	107	262414	F	Denmark	4
1992	Apr	107	262426	F	Denmark	4
1992	Apr	107	262481	F	Denmark	4
1992	Apr	107	262552	F	Denmark	4
1992	Apr	107	262413	M	Denmark	4
1992	Apr	107	262493	M	Denmark	4
1992	Apr	107	262618	M	Denmark	4
1992	Apr	107	262523	M	Denmark	5
1992	Apr	107	262542	M	Denmark	5
1992	Apr	107	257225	M	Denmark	3
1992	Apr	111	262579	F	Denmark	4
1992	Apr	111	262487	M	Denmark	4
1992	Apr	111	262439	M	Denmark	4
1992	Apr	111	262520	F	Denmark	4
1992	Apr	111	262421	F	Denmark	5
1992	Apr	111	262403	F	Denmark	5
1992	Apr	111	262414	F	Denmark	4
1992	Apr	111	262528	F	Denmark	4
1992	Apr	111	251625	F	Denmark	5
1992	Apr	111	262510	F	Denmark	5
1992	Apr	111	262540	F	Denmark	5
1992	Apr	111	262426	F	Denmark	6
1992	Apr	111	251625	F	Denmark	5
1992	Apr	111	262540	F	Denmark	5
1992	Apr	111	262559	F	Denmark	4
1992	Apr	111	262432	M	Denmark	4
1992	Apr	111	262535	M	Denmark	3
1992	Apr	111	262506	M	Denmark	4
1992	Apr	111	262516	M	Denmark	4
1992	Apr	111	262542	M	Denmark	4
1992	Apr	111	262614	M	Denmark	4
1992	Apr	111	262501	M	Denmark	5
1992	Apr	111	262563	M	Denmark	5
1992	Apr	111	262422	M	Denmark	5
1992	Apr	111	262618	M	Denmark	4
1992	Apr	111	262428	F	Denmark	4
1992	Apr	111	298808	F	Denmark	3
1992	Apr	111	262637	F	Denmark	4
1992	Apr	112	262421	F	Denmark	5
1992	Apr	112	262543	F	Denmark	4
1992	Apr	112	262422	M	Denmark	5
1992	Apr	112	298808	F	Denmark	3
1992	Apr	116	262541	M	Denmark	4
1992	Apr	116	262575	F	Denmark	4
1992	Apr	116	262460	F	Denmark	5
1992	Apr	116	262526	M	Denmark	5
1992	Apr	116	262598	F	Denmark	4
1992	Apr	116	262497	M	Denmark	4
1992	Apr	116	262513	F	Denmark	5
1992	Apr	116	262528	F	Denmark	5
1992	Apr	116	262543	F	Denmark	5
1992	Apr	116	262549	F	Denmark	5
1992	Apr	116	262441	M	Denmark	6
1992	Apr	116	262614	M	Denmark	4
1992	Apr	116	262563	M	Denmark	5
1992	Apr	116	262428	F	Denmark	4
1992	Apr	116	262507	M	Denmark	4
1992	Apr	117	262594	M	Denmark	4
1992	Apr	117	262482	F	Denmark	4
1992	Apr	117	262526	M	Denmark	5
1992	Apr	117	262444	M	Denmark	4
1992	Apr	117	257227	M	Denmark	4
1992	Apr	117	262449	F	Denmark	5
1992	Apr	117	262506	M	Denmark	4
1992	Apr	117	262523	M	Denmark	5
1992	Apr	117	262428	F	Denmark	5
1992	Apr	117	262476	M	Denmark	4
1992	Apr	117	262507	M	Denmark	4
1992	May	121	262575	F	Denmark	6
1992	May	121	262510	F	Denmark	6
1992	May	121	262589	F	Denmark	4
1992	May	121	262542	M	Denmark	5
1992	May	121	262625	M	Denmark	5
1992	May	121	262521	F	Denmark	4
1992	May	121	262645	M	Denmark	5
1992	May	122	262455	M	Denmark	5
1992	May	122	262529	M	Denmark	5
1992	May	122	262598	F	Denmark	4
1992	May	122	262531	M	Denmark	5
1992	May	122	262589	F	Denmark	4
1992	May	122	262475	M	Denmark	5
1992	May	122	262512	M	Denmark	5
1992	May	122	262428	F	Denmark	6
1992	May	122	262466	F	Denmark	6
1992	May	122	262632	M	Denmark	5
1992	May	122	257008	M	Denmark	5
1992	May	122	262571	M	Denmark	4
1992	May	123	262574	F	Denmark	5
1992	May	123	262556	M	Denmark	6
1992	May	123	262570	F	Denmark	5
1992	May	123	262527	F	Denmark	4
1992	May	123	262503	F	Denmark	5
1992	May	123	262593	M	Denmark	5
1992	May	123	262441	M	Denmark	6
1992	May	123	262475	M	Denmark	5
1992	May	123	262626	M	Denmark	4
1992	May	123	262493	M	Denmark	5
1992	May	123	262563	M	Denmark	6
1992	May	123	262466	F	Denmark	6
1992	May	123	262521	F	Denmark	5
1992	May	124	262549	F	Denmark	6
1992	May	124	262588	M	Denmark	5
1992	May	124	262563	M	Denmark	5
1992	May	124	262533	F	Denmark	6
1992	May	124	262476	M	Denmark	5
1992	May	125	262460	F	Denmark	6
1992	May	125	262579	F	Denmark	6
1992	May	125	262629	M	Denmark	6
1992	May	125	262575	F	Denmark	6
1992	May	125	262529	M	Denmark	6
1992	May	125	262570	F	Denmark	6
1992	May	125	252568	F	Denmark	5
1992	May	125	262494	F	Denmark	5
1992	May	125	262527	F	Denmark	6
1992	May	125	262598	F	Denmark	6
1992	May	125	262497	M	Denmark	6
1992	May	125	262449	F	Denmark	6
1992	May	125	262513	F	Denmark	6
1992	May	125	262549	F	Denmark	6
1992	May	125	262591	F	Denmark	7
1992	May	125	262589	F	Denmark	5
1992	May	125	262441	M	Denmark	7
1992	May	125	262480	M	Denmark	6
1992	May	125	262542	M	Denmark	5
1992	May	125	262493	M	Denmark	6
1992	May	125	262588	M	Denmark	6
1992	May	125	262521	F	Denmark	5
1992	May	125	298808	F	Denmark	5
1992	May	125	262476	M	Denmark	5
1992	May	125	262639	M	Denmark	5
1992	May	126	262541	M	Denmark	5
1992	May	126	262558	F	Denmark	6
1992	May	126	262520	F	Denmark	6
1992	May	126	262527	F	Denmark	6
1992	May	126	262598	F	Denmark	6
1992	May	126	262497	M	Denmark	6
1992	May	126	262510	F	Denmark	6
1992	May	126	262528	F	Denmark	7
1992	May	126	262441	M	Denmark	6
1992	May	126	262542	M	Denmark	5
1992	May	126	262614	M	Denmark	5
1992	May	126	262618	M	Denmark	5
1992	May	126	262493	M	Denmark	6
1992	May	126	262512	M	Denmark	6
1992	May	126	257202	F	Denmark	6
1992	May	126	262476	M	Denmark	5
1992	May	127	262600	M	Denmark	5
1992	May	127	262529	M	Denmark	4
1992	May	127	262574	F	Denmark	5
1992	May	127	262646	F	Denmark	6
1992	May	127	262556	M	Denmark	6
1992	May	127	262570	F	Vesterålen	4
1992	May	127	262421	F	Denmark	6
1992	May	127	262527	F	Denmark	6
1992	May	127	262598	F	Denmark	6
1992	May	127	262528	F	Denmark	7
1992	May	127	262591	F	Denmark	7
1992	May	127	262493	M	Denmark	6
1992	May	127	262512	M	Denmark	6
1992	May	127	262588	M	Denmark	6
1992	May	127	262614	M	Denmark	6
1992	May	127	262422	M	Denmark	6
1992	May	127	262430	M	Denmark	6
1992	May	127	257202	F	Denmark	6
1992	May	127	262476	M	Denmark	5
1992	May	127	262449	F	Vesterålen	3
1992	May	127	262426	F	Vesterålen	4
1992	May	127	262613	F	Vesterålen	4
1992	May	127	262624	M	Vesterålen	4
1992	May	127	262612	M	Vesterålen	5
1992	May	127	262576	F	Vesterålen	5
1992	May	127	262632	M	Vesterålen	5
1992	May	128	262485	M	Vesterålen	4
1992	May	128	262556	M	Denmark	5
1992	May	128	262546	M	Vesterålen	5
1992	May	128	262439	M	Vesterålen	5
1992	May	128	262574	F	Denmark	6
1992	May	128	262547	F	Vesterålen	6
1992	May	128	298809	M	Vesterålen	6
1992	May	128	262526	M	Vesterålen	6
1992	May	128	262502	M	Vesterålen	5
1992	May	128	262421	F	Denmark	6
1992	May	128	262598	F	Denmark	6
1992	May	128	262531	M	Vesterålen	5
1992	May	128	262447	F	Vesterålen	6
1992	May	128	262497	M	Denmark	7
1992	May	128	262591	F	Denmark	7
1992	May	128	262588	M	Denmark	6
1992	May	128	262422	M	Denmark	6
1992	May	128	262449	F	Vesterålen	4
1992	May	128	262613	F	Vesterålen	4
1992	May	128	262459	M	Vesterålen	5
1992	May	128	262590	M	Vesterålen	5
1992	May	128	262475	M	Vesterålen	5
1992	May	128	262544	M	Vesterålen	4
1992	May	128	262621	M	Vesterålen	5
1992	May	128	262568	F	Vesterålen	4
1992	May	128	262628	F	Vesterålen	5
1992	May	128	262498	F	Vesterålen	3
1992	May	128	262604	F	Vesterålen	4
1992	May	128	262632	M	Vesterålen	6
1992	May	129	262529	M	Denmark	5
1992	May	129	262435	F	Denmark	6
1992	May	129	262527	F	Denmark	6
1992	May	129	262598	F	Denmark	6
1992	May	129	262483	F	Vesterålen	6
1992	May	129	262497	M	Denmark	6
1992	May	129	262591	F	Denmark	7
1992	May	129	262493	M	Denmark	6
1992	May	129	262512	M	Denmark	6
1992	May	129	262588	M	Denmark	6
1992	May	129	262449	F	Vesterålen	4
1992	May	129	262449	F	Vesterålen	5
1992	May	129	262613	F	Vesterålen	5
1992	May	129	262624	M	Vesterålen	5
1992	May	129	262576	F	Vesterålen	6
1992	May	129	262566	F	Vesterålen	6
1992	May	129	262539	F	Vesterålen	4
1992	May	129	262645	M	Vesterålen	5
1992	May	129	262632	M	Vesterålen	7
1992	May	130	262483	F	Vesterålen	6
1992	May	130	262449	F	Vesterålen	4
1992	May	130	262613	F	Vesterålen	5
1992	May	130	262624	M	Vesterålen	4
1992	May	130	262576	F	Vesterålen	6
1992	May	130	262632	M	Vesterålen	6
1992	May	131	262585	M	Vesterålen	5
1992	May	131	262630	F	Vesterålen	5
1992	May	131	262559	F	Vesterålen	5
1992	May	131	262624	M	Vesterålen	5
1992	May	131	262566	F	Vesterålen	6
1992	May	131	262576	F	Vesterålen	6
1992	May	131	262539	F	Vesterålen	4
1992	May	131	262645	M	Vesterålen	5
1992	May	132	262584	F	Vesterålen	5
1992	May	132	262630	F	Vesterålen	6
1992	May	132	298807	M	Vesterålen	6
1992	May	132	262403	F	Vesterålen	4
1992	May	132	262559	F	Vesterålen	6
1992	May	132	262561	M	Vesterålen	5
1992	May	132	262624	M	Vesterålen	6
1992	May	132	262427	M	Vesterålen	5
1992	May	132	262576	F	Vesterålen	6
1992	May	132	262603	M	Vesterålen	5
1992	May	133	262575	F	Vesterålen	6
1992	May	133	262526	M	Vesterålen	6
1992	May	133	262502	M	Vesterålen	5
1992	May	133	262421	F	Vesterålen	6
1992	May	133	262435	F	Vesterålen	6
1992	May	133	262447	F	Vesterålen	7
1992	May	133	262426	F	Vesterålen	7
1992	May	133	262611	F	Vesterålen	6
1992	May	133	262537	F	Vesterålen	6
1992	May	133	262624	M	Vesterålen	5
1992	May	133	262612	M	Vesterålen	6
1992	May	133	262422	M	Vesterålen	6
1992	May	133	262624	M	Vesterålen	5
1992	May	133	262612	M	Vesterålen	6
1992	May	133	262459	M	Vesterålen	6
1992	May	133	262535	M	Vesterålen	5
1992	May	133	262576	F	Vesterålen	6
1992	May	133	262428	F	Vesterålen	6
1992	May	133	262576	F	Vesterålen	6
1992	May	133	262539	F	Vesterålen	5
1992	May	133	262568	F	Vesterålen	5
1992	May	133	262462	F	Vesterålen	7
1992	May	133	262604	F	Vesterålen	6
1992	May	133	262498	F	Vesterålen	6
1992	May	133	262507	M	Vesterålen	4
1992	May	133	262636	M	Vesterålen	6
1992	May	134	262514	F	Vesterålen	7
1992	May	134	262631	F	Vesterålen	7
1992	May	134	262485	M	Vesterålen	5
1992	May	134	262555	M	Vesterålen	5
1992	May	134	262646	F	Vesterålen	6
1992	May	134	262587	M	Vesterålen	6
1992	May	134	262483	F	Vesterålen	6
1992	May	134	262421	F	Vesterålen	6
1992	May	134	262444	M	Vesterålen	6
1992	May	134	262531	M	Vesterålen	6
1992	May	134	262503	F	Vesterålen	5
1992	May	134	262611	F	Vesterålen	7
1992	May	134	262442	F	Vesterålen	7
1992	May	134	262522	M	Vesterålen	6
1992	May	134	262601	M	Vesterålen	7
1992	May	134	262563	M	Vesterålen	6
1992	May	134	262427	M	Vesterålen	5
1992	May	134	262422	M	Vesterålen	6
1992	May	134	262612	M	Vesterålen	6
1992	May	134	262521	F	Vesterålen	6
1992	May	134	262576	F	Vesterålen	7
1992	May	134	262592	F	Vesterålen	7
1992	May	134	262428	F	Vesterålen	7
1992	May	134	262603	M	Vesterålen	5
1992	May	135	262631	F	Vesterålen	7
1992	May	135	262600	M	Vesterålen	6
1992	May	135	262646	F	Vesterålen	6
1992	May	135	262587	M	Vesterålen	6
1992	May	135	262598	F	Vesterålen	6
1992	May	135	262630	F	Vesterålen	7
1992	May	135	262502	M	Vesterålen	7
1992	May	135	262497	M	Vesterålen	6
1992	May	135	262458	F	Vesterålen	7
1992	May	135	262638	F	Vesterålen	7
1992	May	135	262577	F	Vesterålen	6
1992	May	135	262602	F	Vesterålen	6
1992	May	135	262427	M	Vesterålen	7
1992	May	135	262624	M	Vesterålen	6
1992	May	135	262642	M	Vesterålen	6
1992	May	135	262590	M	Vesterålen	6
1992	May	135	262413	M	Vesterålen	6
1992	May	135	262515	M	Vesterålen	6
1992	May	135	262535	M	Vesterålen	6
1992	May	135	262428	F	Vesterålen	7
1992	May	135	262576	F	Vesterålen	7
1992	May	135	262628	F	Vesterålen	6
1992	May	135	262604	F	Vesterålen	6
1992	May	135	262498	F	Vesterålen	7
1992	May	135	262463	M	Vesterålen	6
1992	May	135	262571	M	Vesterålen	6
1992	May	135	262636	M	Vesterålen	6
1992	May	136	262620	M	Vesterålen	6
1992	May	136	262514	F	Vesterålen	7
1992	May	136	262579	F	Vesterålen	6
1992	May	136	262584	F	Vesterålen	7
1992	May	136	262575	F	Vesterålen	7
1992	May	136	262435	F	Vesterålen	7
1992	May	136	262598	F	Vesterålen	7
1992	May	136	262403	F	Vesterålen	7
1992	May	136	262531	M	Vesterålen	6
1992	May	136	262497	M	Vesterålen	7
1992	May	136	262499	F	Vesterålen	7
1992	May	136	262458	F	Vesterålen	6
1992	May	136	262522	M	Vesterålen	7
1992	May	136	262627	M	Vesterålen	7
1992	May	136	262432	M	Vesterålen	7
1992	May	136	262542	M	Vesterålen	6
1992	May	136	262610	M	Vesterålen	6
1992	May	136	262563	M	Vesterålen	7
1992	May	136	262599	M	Vesterålen	6
1992	May	136	262612	M	Vesterålen	7
1992	May	136	262434	M	Vesterålen	6
1992	May	136	262521	F	Vesterålen	6
1992	May	136	262539	F	Vesterålen	7
1992	May	136	262476	M	Vesterålen	6
1992	May	136	262463	M	Vesterålen	6
1992	May	137	262556	M	Vesterålen	7
1992	May	137	262629	M	Vesterålen	7
1992	May	137	262574	F	Vesterålen	7
1992	May	137	262483	F	Vesterålen	7
1992	May	137	252568	F	Vesterålen	7
1992	May	137	262598	F	Vesterålen	7
1992	May	137	262497	M	Vesterålen	7
1992	May	137	262497	M	Vesterålen	7
1992	May	137	262407	F	Vesterålen	7
1992	May	137	262507	M	Vesterålen	6
1992	May	138	262556	M	Vesterålen	7
1992	May	138	262574	F	Vesterålen	7
1992	May	138	262483	F	Vesterålen	7
1992	May	138	262421	F	Vesterålen	7
1992	May	138	262569	F	Vesterålen	6
1992	May	138	262540	F	Vesterålen	6
1992	May	138	262549	F	Vesterålen	6
1992	May	138	262591	F	Vesterålen	6
1992	May	138	262626	M	Vesterålen	5
1992	May	138	262542	M	Vesterålen	6
1992	May	138	262432	M	Vesterålen	7
1992	May	138	262580	M	Vesterålen	7
1992	May	138	262599	M	Vesterålen	7
1992	May	138	262422	M	Vesterålen	7
1992	May	138	262588	M	Vesterålen	7
1992	May	138	262612	M	Vesterålen	7
1992	May	138	262441	M	Vesterålen	7
1992	May	138	262428	F	Vesterålen	7
1992	May	138	262533	F	Vesterålen	7
1992	May	138	262498	F	Vesterålen	6
1992	May	138	262453	M	Vesterålen	5
1992	May	139	262514	F	Vesterålen	7
1992	May	139	262529	M	Vesterålen	5
1992	May	139	262584	F	Vesterålen	7
1992	May	139	262643	M	Vesterålen	6
1992	May	139	262435	F	Vesterålen	7
1992	May	139	262403	F	Vesterålen	7
1992	May	139	262569	F	Vesterålen	7
1992	May	139	262503	F	Vesterålen	7
1992	May	139	262582	F	Vesterålen	7
1992	May	139	262410	F	Vesterålen	5
1992	May	139	262549	F	Vesterålen	7
1992	May	139	262626	M	Vesterålen	7
1992	May	139	262427	M	Vesterålen	7
1992	May	139	262612	M	Vesterålen	7
1992	May	139	262428	F	Vesterålen	7
1992	May	139	262539	F	Vesterålen	7
1992	May	139	262603	M	Vesterålen	6
1992	May	139	257008	M	Vesterålen	7
1992	May	140	262598	F	Vesterålen	6
1992	May	140	262435	F	Vesterålen	7
1992	May	140	262421	F	Vesterålen	7
1992	May	140	262497	M	Vesterålen	7
1992	May	140	262410	F	Vesterålen	7
1992	May	140	262610	M	Vesterålen	7
1992	May	140	262563	M	Vesterålen	6
1992	May	140	262427	M	Vesterålen	6
1992	May	140	262432	M	Vesterålen	7
1992	May	140	262624	M	Vesterålen	6
1992	May	140	262580	M	Vesterålen	7
1992	May	140	262599	M	Vesterålen	7
1992	May	140	262422	M	Vesterålen	7
1992	May	140	262612	M	Vesterålen	7
1992	May	140	262576	F	Vesterålen	7
1992	May	140	262539	F	Vesterålen	7
1992	May	141	262620	M	Vesterålen	7
1992	May	141	262569	F	Vesterålen	7
1992	May	141	262503	F	Vesterålen	7
1992	May	141	262626	M	Vesterålen	6
1992	May	142	262500	F	Vesterålen	5
1992	May	142	262556	M	Vesterålen	6
1992	May	142	262574	F	Vesterålen	6
1992	May	142	262437	M	Vesterålen	6
1992	May	142	262422	M	Vesterålen	5
1993	Jan	2	262738	F	Denmark	2
1993	Jan	3	262586	F	Denmark	3
1993	Jan	3	262761	F	Denmark	2
1993	Jan	4	262689	F	Denmark	2
1993	Jan	5	262535	M	Denmark	2
1993	Jan	7	262576	F	Denmark	2
1993	Jan	7	262665	F	Denmark	3
1993	Jan	7	262612	M	Denmark	3
1993	Jan	9	262487	M	Denmark	3
1993	Jan	11	262748	M	Denmark	3
1993	Jan	14	298809	M	Denmark	3
1993	Jan	18	262751	F	Denmark	2
1993	Jan	18	262635	F	Denmark	3
1993	Jan	18	262786	F	Denmark	3
1993	Jan	18	262568	F	Denmark	1
1993	Jan	18	262667	M	Denmark	2
1993	Jan	20	262778	M	Denmark	3
1993	Jan	21	262674	M	Denmark	2
1993	Jan	21	262748	M	Denmark	3
1993	Jan	26	262724	F	Denmark	2
1993	Jan	27	262689	F	Denmark	3
1993	Jan	28	262654	F	Denmark	2
1993	Jan	29	262613	F	Denmark	2
1993	Jan	29	262471	F	Denmark	3
1993	Jan	29	262731	F	Denmark	3
1993	Jan	29	262632	M	Denmark	2
1993	Jan	29	262635	F	Denmark	3
1993	Jan	29	262469	F	Denmark	2
1993	Jan	29	262680	M	Denmark	2
1993	Jan	29	262678	F	Denmark	2
1993	Jan	31	262776	M	Denmark	1
1993	Jan	31	262519	M	Denmark	2
1993	Jan	31	262684	M	Denmark	2
1993	Jan	31	262715	F	Denmark	2
1993	Jan	31	262621	M	Denmark	1
1993	Jan	31	262656	M	Denmark	2
1993	Jan	31	262563	M	Denmark	3
1993	Jan	31	262432	M	Denmark	1
1993	Jan	31	262427	M	Denmark	2
1993	Jan	31	262753	M	Denmark	2
1993	Jan	31	262441	M	Denmark	3
1993	Jan	31	262734	F	Denmark	3
1993	Feb	32	262533	F	Denmark	1
1993	Feb	32	298811	F	Denmark	2
1993	Feb	32	262776	M	Denmark	2
1993	Feb	32	262471	F	Denmark	3
1993	Feb	32	262506	M	Denmark	2
1993	Feb	32	262765	M	Denmark	2
1993	Feb	32	262429	M	Denmark	1
1993	Feb	32	262770	M	Denmark	1
1993	Feb	32	262656	M	Denmark	2
1993	Feb	32	262476	M	Denmark	2
1993	Feb	32	262569	F	Denmark	2
1993	Feb	32	262439	M	Denmark	2
1993	Feb	33	262598	F	Denmark	2
1993	Feb	33	262737	M	Denmark	2
1993	Feb	33	262507	M	Denmark	2
1993	Feb	33	262529	M	Denmark	2
1993	Feb	33	262434	M	Denmark	2
1993	Feb	33	262620	M	Denmark	2
1993	Feb	33	262550	F	Denmark	2
1993	Feb	33	262482	F	Denmark	2
1993	Feb	33	257238	M	Denmark	2
1993	Feb	33	262667	M	Denmark	2
1993	Feb	34	262598	F	Denmark	2
1993	Feb	34	262420	F	Denmark	1
1993	Feb	34	262600	M	Denmark	1
1993	Feb	34	262463	M	Denmark	1
1993	Feb	34	262471	F	Denmark	2
1993	Feb	34	262623	M	Denmark	2
1993	Feb	34	262507	M	Denmark	2
1993	Feb	34	262506	M	Denmark	1
1993	Feb	34	262765	M	Denmark	2
1993	Feb	34	262531	M	Denmark	2
1993	Feb	34	262620	M	Denmark	1
1993	Feb	34	262497	M	Denmark	1
1993	Feb	34	262761	F	Denmark	1
1993	Feb	34	262432	M	Denmark	1
1993	Feb	34	262763	M	Denmark	1
1993	Feb	34	262597	F	Denmark	2
1993	Feb	35	262462	F	Denmark	2
1993	Feb	35	262669	F	Denmark	2
1993	Feb	35	262407	F	Denmark	2
1993	Feb	35	262420	F	Denmark	2
1993	Feb	35	262705	F	Denmark	2
1993	Feb	35	262730	F	Denmark	2
1993	Feb	35	262785	F	Denmark	2
1993	Feb	35	262735	M	Denmark	2
1993	Feb	35	262674	M	Denmark	2
1993	Feb	35	262723	F	Denmark	3
1993	Feb	35	262442	F	Denmark	2
1993	Feb	35	262550	F	Denmark	2
1993	Feb	35	262660	F	Denmark	2
1993	Feb	35	262468	M	Denmark	2
1993	Feb	35	262468	M	Denmark	2
1993	Feb	35	262633	M	Denmark	2
1993	Feb	35	262627	M	Denmark	2
1993	Feb	35	262740	M	Denmark	1
1993	Feb	35	262733	F	Denmark	1
1993	Feb	35	262667	M	Denmark	2
1993	Feb	36	262537	F	Denmark	2
1993	Feb	36	262633	M	Denmark	2
1993	Feb	38	262521	F	Denmark	1
1993	Feb	38	262647	M	Denmark	1
1993	Feb	38	262449	F	Denmark	1
1993	Feb	38	262519	M	Denmark	2
1993	Feb	38	262531	M	Denmark	2
1993	Feb	38	262656	M	Denmark	2
1993	Feb	38	262430	M	Denmark	1
1993	Feb	38	262605	F	Denmark	2
1993	Feb	38	262578	F	Denmark	2
1993	Feb	38	262622	M	Denmark	3
1993	Feb	38	262658	F	Denmark	1
1993	Feb	38	262585	M	Denmark	1
1993	Feb	40	262766	F	Denmark	1
1993	Feb	40	262420	F	Denmark	2
1993	Feb	40	262737	M	Denmark	2
1993	Feb	40	262453	M	Denmark	2
1993	Feb	40	262504	F	Denmark	2
1993	Feb	40	262720	F	Denmark	2
1993	Feb	40	262582	F	Denmark	2
1993	Feb	40	262677	M	Denmark	3
1993	Feb	42	262521	F	Denmark	1
1993	Feb	42	262647	M	Denmark	1
1993	Feb	42	262405	F	Denmark	3
1993	Feb	42	262643	M	Denmark	2
1993	Feb	42	262656	M	Denmark	3
1993	Feb	42	262782	F	Denmark	2
1993	Feb	42	262682	M	Denmark	2
1993	Feb	42	262508	F	Denmark	2
1993	Feb	42	262593	M	Denmark	2
1993	Feb	42	262592	F	Denmark	2
1993	Feb	42	262603	M	Denmark	2
1993	Feb	43	262521	F	Denmark	1
1993	Feb	43	262762	M	Denmark	2
1993	Feb	43	262628	F	Denmark	2
1993	Feb	43	262405	F	Denmark	3
1993	Feb	43	262688	M	Denmark	2
1993	Feb	43	262631	F	Denmark	1
1993	Feb	43	257239	F	Denmark	2
1993	Feb	43	262643	M	Denmark	2
1993	Feb	43	262563	M	Denmark	2
1993	Feb	43	262468	M	Denmark	1
1993	Feb	43	262578	F	Denmark	2
1993	Feb	43	262427	M	Denmark	2
1993	Feb	43	262629	M	Denmark	2
1993	Feb	43	262786	F	Denmark	3
1993	Feb	43	262587	M	Denmark	3
1993	Feb	43	252568	F	Denmark	1
1993	Feb	43	262585	M	Denmark	1
1993	Feb	44	262621	M	Denmark	2
1993	Feb	44	262605	F	Denmark	1
1993	Feb	44	262635	F	Denmark	2
1993	Feb	44	262622	M	Denmark	2
1993	Feb	44	262500	F	Denmark	3
1993	Feb	44	262439	M	Denmark	2
1993	Feb	44	262599	M	Denmark	3
1993	Feb	44	262499	F	Denmark	2
1993	Feb	44	262666	M	Denmark	2
1993	Feb	46	262521	F	Denmark	2
1993	Feb	46	262697	M	Denmark	2
1993	Feb	46	262623	M	Denmark	1
1993	Feb	46	262533	F	Denmark	1
1993	Feb	46	262405	F	Denmark	2
1993	Feb	46	262696	F	Denmark	2
1993	Feb	46	262672	F	Denmark	2
1993	Feb	46	262762	M	Denmark	2
1993	Feb	46	262453	M	Denmark	2
1993	Feb	46	257239	F	Denmark	2
1993	Feb	46	262429	M	Denmark	2
1993	Feb	46	262643	M	Denmark	2
1993	Feb	46	262656	M	Denmark	2
1993	Feb	46	262476	M	Denmark	2
1993	Feb	46	262589	F	Denmark	1
1993	Feb	46	262578	F	Denmark	2
1993	Feb	46	262594	M	Denmark	2
1993	Feb	46	262569	F	Denmark	2
1993	Feb	46	262558	F	Denmark	2
1993	Feb	46	262469	F	Denmark	2
1993	Feb	46	262585	M	Denmark	2
1993	Feb	46	262568	F	Denmark	2
1993	Feb	47	262600	M	Denmark	1
1993	Feb	47	262420	F	Denmark	2
1993	Feb	47	262646	F	Denmark	2
1993	Feb	47	262509	F	Denmark	2
1993	Feb	47	262785	F	Denmark	2
1993	Feb	47	262693	M	Denmark	2
1993	Feb	47	262679	M	Denmark	2
1993	Feb	47	257008	M	Denmark	2
1993	Feb	47	262723	F	Denmark	3
1993	Feb	47	262493	M	Denmark	2
1993	Feb	47	262527	F	Denmark	2
1993	Feb	47	262748	M	Denmark	2
1993	Feb	47	262549	F	Denmark	2
1993	Feb	47	298813	M	Denmark	2
1993	Feb	47	262433	M	Denmark	3
1993	Feb	47	262718	F	Denmark	2
1993	Feb	47	262627	M	Denmark	2
1993	Feb	47	262781	M	Denmark	2
1993	Feb	47	262747	F	Denmark	2
1993	Feb	48	262669	F	Denmark	1
1993	Feb	48	262444	M	Denmark	1
1993	Feb	48	262654	F	Denmark	1
1993	Feb	48	262721	M	Denmark	1
1993	Feb	48	262471	F	Denmark	2
1993	Feb	48	262613	F	Denmark	2
1993	Feb	48	262731	F	Denmark	2
1993	Feb	48	262566	F	Denmark	2
1993	Feb	48	262507	M	Denmark	2
1993	Feb	48	262645	M	Denmark	2
1993	Feb	48	262506	M	Denmark	2
1993	Feb	48	262504	F	Denmark	2
1993	Feb	48	262679	M	Denmark	2
1993	Feb	48	262752	M	Denmark	2
1993	Feb	48	262720	F	Denmark	2
1993	Feb	48	262751	F	Denmark	1
1993	Feb	48	262543	F	Denmark	1
1993	Feb	48	262582	F	Denmark	2
1993	Feb	48	262510	F	Denmark	2
1993	Feb	48	262775	F	Denmark	2
1993	Feb	48	257238	M	Denmark	2
1993	Feb	48	262677	M	Denmark	2
1993	Feb	48	262732	F	Denmark	3
1993	Feb	48	262569	F	Denmark	2
1993	Feb	48	262567	F	Denmark	2
1993	Feb	48	298820	M	Denmark	1
1993	Feb	48	262728	M	Denmark	2
1993	Feb	49	262420	F	Denmark	2
1993	Feb	49	262460	F	Denmark	2
1993	Feb	49	262737	M	Denmark	2
1993	Feb	49	262529	M	Denmark	2
1993	Feb	49	262461	F	Denmark	2
1993	Feb	49	262549	F	Denmark	3
1993	Feb	50	262699	M	Denmark	2
1993	Feb	50	262639	M	Denmark	2
1993	Feb	50	262519	M	Denmark	2
1993	Feb	50	262513	F	Denmark	2
1993	Feb	50	262523	M	Denmark	2
1993	Feb	50	262535	M	Denmark	2
1993	Feb	50	262569	F	Denmark	2
1993	Feb	51	262468	M	Denmark	2
1993	Feb	52	262586	F	Denmark	2
1993	Feb	52	262532	M	Denmark	3
1993	Feb	52	262538	F	Denmark	2
1993	Feb	52	262773	F	Denmark	3
1993	Feb	52	262659	F	Denmark	1
1993	Feb	53	262463	M	Denmark	2
1993	Feb	53	262458	F	Denmark	2
1993	Feb	53	262549	F	Denmark	2
1993	Feb	53	262767	F	Denmark	2
1993	Feb	54	262462	F	Denmark	2
1993	Feb	54	262624	M	Denmark	1
1993	Feb	54	262699	M	Denmark	2
1993	Feb	54	262509	F	Denmark	2
1993	Feb	54	262507	M	Denmark	2
1993	Feb	54	262735	M	Denmark	2
1993	Feb	54	262731	F	Denmark	3
1993	Feb	54	262586	F	Denmark	1
1993	Feb	54	262413	M	Denmark	2
1993	Feb	54	262780	F	Denmark	2
1993	Feb	54	262679	M	Denmark	1
1993	Feb	54	262703	F	Denmark	2
1993	Feb	54	262576	F	Denmark	2
1993	Feb	54	262532	M	Denmark	2
1993	Feb	54	262575	F	Denmark	2
1993	Feb	54	262510	F	Denmark	1
1993	Feb	54	262695	M	Denmark	1
1993	Feb	54	262567	F	Denmark	2
1993	Feb	54	262597	F	Denmark	2
1993	Feb	54	262659	F	Denmark	1
1993	Feb	55	262529	M	Denmark	1
1993	Feb	55	262646	F	Denmark	2
1993	Feb	55	262731	F	Denmark	2
1993	Feb	55	262600	M	Denmark	2
1993	Feb	55	262692	F	Denmark	2
1993	Feb	55	262413	M	Denmark	2
1993	Feb	55	262506	M	Denmark	1
1993	Feb	55	262765	M	Denmark	2
1993	Feb	55	262495	M	Denmark	2
1993	Feb	55	262595	M	Denmark	2
1993	Feb	55	262757	M	Denmark	3
1993	Feb	55	262526	M	Denmark	2
1993	Feb	55	257238	M	Denmark	2
1993	Feb	55	262597	F	Denmark	2
1993	Feb	55	262740	M	Denmark	2
1993	Feb	55	262733	F	Denmark	1
1993	Feb	55	262747	F	Denmark	1
1993	Feb	56	262738	F	Denmark	2
1993	Feb	56	262653	M	Denmark	2
1993	Feb	56	262776	M	Denmark	2
1993	Feb	56	262639	M	Denmark	2
1993	Feb	56	262465	M	Denmark	2
1993	Feb	56	262689	F	Denmark	1
1993	Feb	56	262580	M	Denmark	2
1993	Feb	56	262631	F	Denmark	2
1993	Feb	56	262701	M	Denmark	2
1993	Feb	56	262774	M	Denmark	3
1993	Feb	56	262652	M	Denmark	2
1993	Feb	56	262656	M	Denmark	2
1993	Feb	56	262513	F	Denmark	2
1993	Feb	56	262605	F	Denmark	2
1993	Feb	56	262617	F	Denmark	2
1993	Feb	56	262530	M	Denmark	2
1993	Feb	56	262487	M	Denmark	2
1993	Feb	56	262535	M	Denmark	2
1993	Feb	56	262682	M	Denmark	2
1993	Feb	56	262698	M	Denmark	2
1993	Feb	56	262427	M	Denmark	2
1993	Feb	56	262594	M	Denmark	2
1993	Feb	56	262687	M	Denmark	2
1993	Feb	56	262709	M	Denmark	2
1993	Feb	56	262412	F	Denmark	3
1993	Feb	56	262442	F	Denmark	3
1993	Feb	56	262578	F	Denmark	3
1993	Feb	56	262480	M	Denmark	3
1993	Feb	56	262622	M	Denmark	3
1993	Feb	56	262459	M	Denmark	3
1993	Feb	56	262587	M	Denmark	3
1993	Feb	56	262668	M	Denmark	3
1993	Feb	56	262479	M	Denmark	2
1993	Feb	56	262569	F	Denmark	2
1993	Feb	56	262439	M	Denmark	2
1993	Feb	56	262599	M	Denmark	2
1993	Feb	56	262658	F	Denmark	2
1993	Feb	56	262499	F	Denmark	2
1993	Feb	56	262710	F	Denmark	2
1993	Feb	56	262662	M	Denmark	2
1993	Feb	56	262596	F	Denmark	2
1993	Feb	56	262603	M	Denmark	1
1993	Feb	57	262759	M	Denmark	2
1993	Feb	57	262505	M	Denmark	2
1993	Feb	57	262776	M	Denmark	2
1993	Feb	57	262639	M	Denmark	2
1993	Feb	57	262405	F	Denmark	3
1993	Feb	57	262465	M	Denmark	2
1993	Feb	57	262449	F	Denmark	2
1993	Feb	57	262621	M	Denmark	2
1993	Feb	57	262476	M	Denmark	1
1993	Feb	57	262523	M	Denmark	2
1993	Feb	57	262594	M	Denmark	2
1993	Feb	57	262687	M	Denmark	2
1993	Feb	57	262500	F	Denmark	3
1993	Feb	57	262569	F	Denmark	2
1993	Feb	57	262680	M	Denmark	2
1993	Feb	57	262678	F	Denmark	2
1993	Mar	60	262444	M	Denmark	1
1993	Mar	60	262598	F	Denmark	1
1993	Mar	60	262721	M	Denmark	1
1993	Mar	60	262407	F	Denmark	2
1993	Mar	60	262420	F	Denmark	2
1993	Mar	60	262646	F	Denmark	2
1993	Mar	60	262654	F	Denmark	2
1993	Mar	60	262600	M	Denmark	2
1993	Mar	60	262623	M	Denmark	2
1993	Mar	60	262647	M	Denmark	2
1993	Mar	60	262509	F	Denmark	2
1993	Mar	60	262507	M	Denmark	2
1993	Mar	60	262735	M	Denmark	2
1993	Mar	60	262645	M	Denmark	2
1993	Mar	60	262437	M	Denmark	2
1993	Mar	60	262506	M	Denmark	2
1993	Mar	60	262606	F	Denmark	2
1993	Mar	60	262780	F	Denmark	2
1993	Mar	60	262570	F	Denmark	2
1993	Mar	60	262434	M	Denmark	2
1993	Mar	60	262595	M	Denmark	2
1993	Mar	60	262679	M	Denmark	2
1993	Mar	60	262752	M	Denmark	2
1993	Mar	60	262703	F	Denmark	3
1993	Mar	60	262751	F	Denmark	2
1993	Mar	60	262493	M	Denmark	2
1993	Mar	60	262527	F	Denmark	2
1993	Mar	60	262497	M	Denmark	2
1993	Mar	60	262732	F	Denmark	2
1993	Mar	60	262549	F	Denmark	3
1993	Mar	60	262630	F	Denmark	3
1993	Mar	61	262444	M	Denmark	1
1993	Mar	61	262574	F	Denmark	1
1993	Mar	61	262420	F	Denmark	2
1993	Mar	61	298811	F	Denmark	2
1993	Mar	61	262555	M	Denmark	2
1993	Mar	61	262600	M	Denmark	2
1993	Mar	61	262623	M	Denmark	2
1993	Mar	61	262777	M	Denmark	2
1993	Mar	61	262769	F	Denmark	1
1993	Mar	61	262413	M	Denmark	2
1993	Mar	61	262586	F	Denmark	2
1993	Mar	61	262765	M	Denmark	2
1993	Mar	61	262504	F	Denmark	2
1993	Mar	61	262434	M	Denmark	2
1993	Mar	61	262556	M	Denmark	2
1993	Mar	61	262674	M	Denmark	2
1993	Mar	61	262757	M	Denmark	2
1993	Mar	61	262770	M	Denmark	2
1993	Mar	61	262720	F	Denmark	2
1993	Mar	61	262723	F	Denmark	3
1993	Mar	61	262495	M	Denmark	3
1993	Mar	61	262679	M	Denmark	3
1993	Mar	61	262582	F	Denmark	2
1993	Mar	61	262532	M	Denmark	2
1993	Mar	61	262575	F	Denmark	2
1993	Mar	61	262537	F	Denmark	3
1993	Mar	61	262549	F	Denmark	3
1993	Mar	61	262559	F	Denmark	3
1993	Mar	61	262767	F	Denmark	3
1993	Mar	61	262773	F	Denmark	3
1993	Mar	61	262663	M	Denmark	3
1993	Mar	61	262695	M	Denmark	3
1993	Mar	61	262677	M	Denmark	3
1993	Mar	62	262448	F	Denmark	1
1993	Mar	62	262613	F	Denmark	2
1993	Mar	62	262737	M	Denmark	2
1993	Mar	62	262413	M	Denmark	2
1993	Mar	62	262743	M	Denmark	2
1993	Mar	62	262606	F	Denmark	2
1993	Mar	62	262780	F	Denmark	2
1993	Mar	62	262632	M	Denmark	2
1993	Mar	62	262657	M	Denmark	2
1993	Mar	62	262422	M	Denmark	2
1993	Mar	62	262550	F	Denmark	2
1993	Mar	62	262510	F	Denmark	3
1993	Mar	62	262713	M	Denmark	3
1993	Mar	63	262681	M	Denmark	2
1993	Mar	63	262681	M	Denmark	2
1993	Mar	63	262739	M	Denmark	2
1993	Mar	63	262739	M	Denmark	2
1993	Mar	63	262536	F	Denmark	2
1993	Mar	63	262536	F	Denmark	2
1993	Mar	63	262461	F	Denmark	2
1993	Mar	63	262461	F	Denmark	2
1993	Mar	63	262744	F	Denmark	2
1993	Mar	63	262744	F	Denmark	3
1993	Mar	63	262579	F	Denmark	2
1993	Mar	63	262635	F	Denmark	3
1993	Mar	63	262412	F	Denmark	3
1993	Mar	63	262412	F	Denmark	3
1993	Mar	64	262405	F	Denmark	2
1993	Mar	66	262462	F	Denmark	1
1993	Mar	66	262651	F	Denmark	1
1993	Mar	66	262669	F	Denmark	1
1993	Mar	66	262706	M	Denmark	1
1993	Mar	66	262697	M	Denmark	1
1993	Mar	66	262759	M	Denmark	1
1993	Mar	66	262766	F	Denmark	1
1993	Mar	66	262444	M	Denmark	1
1993	Mar	66	262574	F	Denmark	1
1993	Mar	66	262571	M	Denmark	1
1993	Mar	66	298811	F	Denmark	2
1993	Mar	66	262705	F	Denmark	2
1993	Mar	66	262460	F	Denmark	2
1993	Mar	66	262471	F	Denmark	2
1993	Mar	66	262672	F	Denmark	2
1993	Mar	66	262730	F	Denmark	2
1993	Mar	66	262505	M	Denmark	2
1993	Mar	66	262623	M	Denmark	2
1993	Mar	66	262624	M	Denmark	2
1993	Mar	66	262653	M	Denmark	2
1993	Mar	66	262699	M	Denmark	2
1993	Mar	66	262776	M	Denmark	2
1993	Mar	66	262509	F	Denmark	2
1993	Mar	66	262628	F	Denmark	2
1993	Mar	66	262785	F	Denmark	2
1993	Mar	66	262507	M	Denmark	2
1993	Mar	66	262465	M	Denmark	2
1993	Mar	66	262688	M	Denmark	1
1993	Mar	66	262449	F	Denmark	2
1993	Mar	66	262765	M	Denmark	2
1993	Mar	66	262437	M	Denmark	2
1993	Mar	66	262506	M	Denmark	2
1993	Mar	66	262606	F	Denmark	2
1993	Mar	66	262536	F	Denmark	2
1993	Mar	66	262780	F	Denmark	2
1993	Mar	66	262703	F	Denmark	2
1993	Mar	66	251625	F	Denmark	2
1993	Mar	66	262504	F	Denmark	2
1993	Mar	66	257239	F	Denmark	2
1993	Mar	66	262689	F	Denmark	2
1993	Mar	66	262495	M	Denmark	2
1993	Mar	66	262429	M	Denmark	2
1993	Mar	66	262455	M	Denmark	2
1993	Mar	66	262556	M	Denmark	2
1993	Mar	66	262770	M	Denmark	2
1993	Mar	66	262576	F	Denmark	2
1993	Mar	66	262526	M	Denmark	2
1993	Mar	66	262652	M	Denmark	2
1993	Mar	66	262656	M	Denmark	2
1993	Mar	66	262478	M	Denmark	2
1993	Mar	66	262543	F	Denmark	2
1993	Mar	66	262582	F	Denmark	3
1993	Mar	66	262748	M	Denmark	2
1993	Mar	66	262550	F	Denmark	2
1993	Mar	66	262552	F	Denmark	2
1993	Mar	66	262500	F	Denmark	3
1993	Mar	66	262540	F	Denmark	3
1993	Mar	66	262786	F	Denmark	3
1993	Mar	66	262668	M	Denmark	3
1993	Mar	66	262433	M	Denmark	2
1993	Mar	67	262566	F	Denmark	1
1993	Mar	67	262705	F	Denmark	2
1993	Mar	67	262762	M	Denmark	2
1993	Mar	67	262616	M	Denmark	2
1993	Mar	67	298807	M	Denmark	2
1993	Mar	67	262737	M	Denmark	2
1993	Mar	67	262529	M	Denmark	2
1993	Mar	67	262639	M	Denmark	2
1993	Mar	67	262645	M	Denmark	1
1993	Mar	67	262637	F	Denmark	1
1993	Mar	67	262586	F	Denmark	1
1993	Mar	67	262519	M	Denmark	2
1993	Mar	67	262743	M	Denmark	3
1993	Mar	67	262434	M	Denmark	2
1993	Mar	67	262774	M	Denmark	2
1993	Mar	67	262620	M	Denmark	2
1993	Mar	67	262563	M	Denmark	2
1993	Mar	67	262656	M	Denmark	2
1993	Mar	67	262579	F	Denmark	2
1993	Mar	67	262476	M	Denmark	2
1993	Mar	67	262510	F	Denmark	2
1993	Mar	67	262605	F	Denmark	2
1993	Mar	67	262430	M	Denmark	2
1993	Mar	67	262622	M	Denmark	2
1993	Mar	67	262513	F	Denmark	3
1993	Mar	68	262758	F	Denmark	2
1993	Mar	68	262758	F	Denmark	2
1993	Mar	68	262616	M	Denmark	2
1993	Mar	68	262566	F	Denmark	2
1993	Mar	68	257225	M	Denmark	2
1993	Mar	68	262507	M	Denmark	2
1993	Mar	68	262507	M	Denmark	2
1993	Mar	68	262529	M	Denmark	2
1993	Mar	68	262529	M	Denmark	2
1993	Mar	68	262639	M	Denmark	2
1993	Mar	68	262465	M	Denmark	2
1993	Mar	68	262465	M	Denmark	2
1993	Mar	68	262645	M	Denmark	2
1993	Mar	68	262688	M	Denmark	2
1993	Mar	68	262743	M	Denmark	2
1993	Mar	68	262531	M	Denmark	2
1993	Mar	68	262784	M	Denmark	2
1993	Mar	68	262774	M	Denmark	3
1993	Mar	68	262784	M	Denmark	3
1993	Mar	68	262526	M	Denmark	2
1993	Mar	68	262526	M	Denmark	2
1993	Mar	68	262579	F	Denmark	3
1993	Mar	68	262532	M	Denmark	3
1993	Mar	68	262428	F	Denmark	2
1993	Mar	68	262633	M	Denmark	2
1993	Mar	68	262513	F	Denmark	3
1993	Mar	69	262696	F	Denmark	2
1993	Mar	69	262741	F	Denmark	2
1993	Mar	69	262498	F	Denmark	2
1993	Mar	69	262692	F	Denmark	2
1993	Mar	69	262769	F	Denmark	2
1993	Mar	69	262413	M	Denmark	2
1993	Mar	69	262453	M	Denmark	2
1993	Mar	69	262643	M	Denmark	2
1993	Mar	69	262684	M	Denmark	2
1993	Mar	69	262720	F	Denmark	2
1993	Mar	69	257008	M	Denmark	2
1993	Mar	69	262701	M	Denmark	2
1993	Mar	69	262595	M	Denmark	3
1993	Mar	69	262468	M	Denmark	3
1993	Mar	69	262594	M	Denmark	3
1993	Mar	69	262677	M	Denmark	3
1993	Mar	70	262731	F	Denmark	2
1993	Mar	70	262616	M	Denmark	2
1993	Mar	70	262498	F	Denmark	2
1993	Mar	70	262472	M	Denmark	2
1993	Mar	70	262684	M	Denmark	3
1993	Mar	70	262671	F	Denmark	3
1993	Mar	72	262738	F	Denmark	2
1993	Mar	72	262723	F	Denmark	2
1993	Mar	72	262748	M	Denmark	2
1993	Mar	72	257202	F	Denmark	3
1993	Mar	75	262531	M	Denmark	3
1993	Mar	76	262453	M	Denmark	2
1993	Mar	79	262533	F	Denmark	2
1993	Mar	80	262533	F	Denmark	2
1993	Mar	80	262566	F	Denmark	3
1993	Mar	80	262645	M	Denmark	3
1993	Mar	80	262516	M	Denmark	2
1993	Mar	80	262620	M	Denmark	3
1993	Mar	80	262656	M	Denmark	3
1993	Mar	80	262513	F	Denmark	3
1993	Mar	80	262430	M	Denmark	3
1993	Mar	80	262633	M	Denmark	3
1993	Mar	80	262649	M	Denmark	3
1993	Mar	80	257223	M	Denmark	4
1993	Mar	81	262410	F	Denmark	2
1993	Mar	81	262519	M	Denmark	3
1993	Mar	81	262453	M	Denmark	3
1993	Mar	81	262536	F	Denmark	3
1993	Mar	81	262580	M	Denmark	2
1993	Mar	81	262631	F	Denmark	2
1993	Mar	81	262770	M	Denmark	3
1993	Mar	81	262461	F	Denmark	3
1993	Mar	81	262579	F	Denmark	3
1993	Mar	81	262591	F	Denmark	3
1993	Mar	81	262442	F	Denmark	3
1993	Mar	81	262538	F	Denmark	3
1993	Mar	81	262545	F	Denmark	3
1993	Mar	81	262617	F	Denmark	3
1993	Mar	81	262635	F	Denmark	3
1993	Mar	81	262587	M	Denmark	3
1993	Mar	81	262690	M	Denmark	3
1993	Mar	81	262753	M	Denmark	3
1993	Mar	81	262768	M	Denmark	3
1993	Mar	81	257227	M	Denmark	3
1993	Mar	82	262444	M	Denmark	3
1993	Mar	82	262722	F	Denmark	2
1993	Mar	82	262624	M	Denmark	2
1993	Mar	82	262539	F	Denmark	2
1993	Mar	82	262606	F	Denmark	3
1993	Mar	82	262455	M	Denmark	3
1993	Mar	82	262720	F	Denmark	3
1993	Mar	82	262576	F	Denmark	3
1993	Mar	82	262701	M	Denmark	3
1993	Mar	82	262490	F	Denmark	3
1993	Mar	82	262671	F	Denmark	3
1993	Mar	82	262530	M	Denmark	3
1993	Mar	82	257227	M	Denmark	3
1993	Mar	82	262677	M	Denmark	3
1993	Mar	82	262709	M	Denmark	3
1993	Mar	82	262599	M	Denmark	4
1993	Mar	83	262766	F	Denmark	2
1993	Mar	83	262598	F	Denmark	2
1993	Mar	83	262586	F	Denmark	3
1993	Mar	83	262637	F	Denmark	3
1993	Mar	83	262606	F	Denmark	3
1993	Mar	83	262746	F	Denmark	2
1993	Mar	83	257008	M	Denmark	3
1993	Mar	83	262572	M	Denmark	2
1993	Mar	83	262652	M	Denmark	3
1993	Mar	83	262493	M	Denmark	3
1993	Mar	83	262527	F	Denmark	3
1993	Mar	83	262497	M	Denmark	3
1993	Mar	83	262428	F	Denmark	3
1993	Mar	83	262476	M	Denmark	3
1993	Mar	83	262748	M	Denmark	3
1993	Mar	83	262550	F	Denmark	3
1993	Mar	83	262412	F	Denmark	3
1993	Mar	83	262480	M	Denmark	3
1993	Mar	83	262523	M	Denmark	3
1993	Mar	83	262698	M	Denmark	3
1993	Mar	83	262487	M	Denmark	3
1993	Mar	83	262466	F	Denmark	3
1993	Mar	83	257223	M	Denmark	4
1993	Mar	84	262769	F	Denmark	3
1993	Mar	84	262769	F	Denmark	3
1993	Mar	84	262519	M	Denmark	2
1993	Mar	84	262715	F	Denmark	2
1993	Mar	84	262504	F	Denmark	3
1993	Mar	84	262429	M	Denmark	3
1993	Mar	84	262580	M	Denmark	3
1993	Mar	84	262461	F	Denmark	3
1993	Mar	84	262715	F	Denmark	3
1993	Mar	84	262720	F	Denmark	3
1993	Mar	84	262582	F	Denmark	3
1993	Mar	84	262748	M	Denmark	3
1993	Mar	84	262745	F	Denmark	3
1993	Mar	84	262510	F	Denmark	3
1993	Mar	84	262591	F	Denmark	3
1993	Mar	84	262711	F	Denmark	3
1993	Mar	84	262442	F	Denmark	3
1993	Mar	84	262512	M	Denmark	3
1993	Mar	84	262480	M	Denmark	3
1993	Mar	84	298813	M	Denmark	3
1993	Mar	84	262670	M	Denmark	3
1993	Mar	84	262423	F	Denmark	3
1993	Mar	84	262677	M	Denmark	3
1993	Mar	84	262630	F	Denmark	3
1993	Mar	84	262718	F	Denmark	3
1993	Mar	84	262439	M	Denmark	4
1993	Mar	85	262457	F	Denmark	2
1993	Mar	85	262693	M	Denmark	2
1993	Mar	85	262645	M	Denmark	3
1993	Mar	85	262413	M	Denmark	3
1993	Mar	85	262449	F	Denmark	3
1993	Mar	85	262739	M	Denmark	3
1993	Mar	85	262744	F	Denmark	3
1993	Mar	85	262620	M	Denmark	3
1993	Mar	85	262656	M	Denmark	3
1993	Mar	85	262748	M	Denmark	4
1993	Mar	85	262552	F	Denmark	3
1993	Mar	85	262782	F	Denmark	3
1993	Mar	85	262711	F	Denmark	3
1993	Mar	85	262427	M	Denmark	3
1993	Mar	85	262441	M	Denmark	3
1993	Mar	85	262694	M	Denmark	3
1993	Mar	85	262534	M	Denmark	3
1993	Mar	85	262535	M	Denmark	3
1993	Mar	85	262664	M	Denmark	3
1993	Mar	85	298813	M	Denmark	3
1993	Mar	85	262670	M	Denmark	3
1993	Mar	85	262763	M	Denmark	3
1993	Mar	85	262630	F	Denmark	4
1993	Mar	85	262718	F	Denmark	4
1993	Mar	85	262558	F	Denmark	4
1993	Mar	86	262404	F	Denmark	2
1993	Mar	86	262435	F	Denmark	2
1993	Mar	86	262555	M	Denmark	2
1993	Mar	86	262529	M	Denmark	2
1993	Mar	86	262777	M	Denmark	2
1993	Mar	86	262693	M	Denmark	2
1993	Mar	86	262721	M	Denmark	2
1993	Mar	86	262465	M	Denmark	2
1993	Mar	86	262769	F	Denmark	2
1993	Mar	86	262765	M	Denmark	3
1993	Mar	86	262504	F	Denmark	3
1993	Mar	86	262746	F	Denmark	3
1993	Mar	86	262429	M	Denmark	3
1993	Mar	86	262752	M	Denmark	3
1993	Mar	86	262631	F	Denmark	3
1993	Mar	86	262516	M	Denmark	3
1993	Mar	86	262656	M	Denmark	3
1993	Mar	86	262478	M	Denmark	3
1993	Mar	86	262579	F	Denmark	3
1993	Mar	86	298808	F	Denmark	2
1993	Mar	86	262582	F	Denmark	3
1993	Mar	86	262497	M	Denmark	3
1993	Mar	86	262575	F	Denmark	3
1993	Mar	86	262428	F	Denmark	3
1993	Mar	86	262767	F	Denmark	3
1993	Mar	86	262550	F	Denmark	3
1993	Mar	86	262782	F	Denmark	3
1993	Mar	86	262761	F	Denmark	3
1993	Mar	86	262591	F	Denmark	3
1993	Mar	86	262660	F	Denmark	3
1993	Mar	86	262708	F	Denmark	3
1993	Mar	86	262732	F	Denmark	3
1993	Mar	86	262459	M	Denmark	3
1993	Mar	86	262587	M	Denmark	3
1993	Mar	86	262629	M	Denmark	3
1993	Mar	86	262771	M	Denmark	3
1993	Mar	86	262482	F	Denmark	3
1993	Mar	86	257202	F	Denmark	3
1993	Mar	86	262510	F	Denmark	4
1993	Mar	86	262479	M	Denmark	3
1993	Mar	86	262569	F	Denmark	3
1993	Mar	86	262447	F	Denmark	4
1993	Mar	86	262638	F	Denmark	4
1993	Mar	87	262598	F	Denmark	2
1993	Mar	87	262688	M	Denmark	3
1993	Mar	87	262449	F	Denmark	2
1993	Mar	87	262437	M	Denmark	3
1993	Mar	87	262780	F	Denmark	3
1993	Mar	87	262429	M	Denmark	2
1993	Mar	87	257239	F	Denmark	3
1993	Mar	87	262643	M	Denmark	3
1993	Mar	87	262422	M	Denmark	3
1993	Mar	87	262656	M	Denmark	3
1993	Mar	87	262543	F	Denmark	3
1993	Mar	87	298808	F	Denmark	3
1993	Mar	87	262497	M	Denmark	3
1993	Mar	87	262575	F	Denmark	3
1993	Mar	87	262575	F	Denmark	3
1993	Mar	87	262476	M	Denmark	3
1993	Mar	87	262767	F	Denmark	3
1993	Mar	87	262589	F	Denmark	3
1993	Mar	87	262660	F	Denmark	3
1993	Mar	87	262708	F	Denmark	3
1993	Mar	87	262761	F	Denmark	3
1993	Mar	87	262594	M	Denmark	3
1993	Mar	87	257202	F	Denmark	3
1993	Mar	87	257227	M	Denmark	3
1993	Mar	87	262550	F	Denmark	4
1993	Mar	87	262550	F	Denmark	4
1993	Mar	87	262778	M	Denmark	3
1993	Mar	88	262463	M	Denmark	2
1993	Mar	88	262506	M	Denmark	3
1993	Mar	88	262770	M	Denmark	3
1993	Mar	88	262458	F	Denmark	3
1993	Mar	88	262578	F	Denmark	3
1993	Mar	88	262610	M	Denmark	3
1993	Mar	88	262567	F	Denmark	4
1993	Mar	89	262521	F	Denmark	1
1993	Mar	89	262574	F	Denmark	2
1993	Mar	89	262574	F	Denmark	3
1993	Mar	89	262613	F	Denmark	2
1993	Mar	89	262498	F	Denmark	2
1993	Mar	89	262721	M	Denmark	2
1993	Mar	89	262721	M	Denmark	3
1993	Mar	89	262571	M	Denmark	3
1993	Mar	89	262465	M	Denmark	3
1993	Mar	89	262637	F	Denmark	2
1993	Mar	89	262586	F	Denmark	3
1993	Mar	89	262637	F	Denmark	3
1993	Mar	89	262688	M	Denmark	3
1993	Mar	89	262681	M	Denmark	3
1993	Mar	89	262536	F	Denmark	3
1993	Mar	89	262689	F	Denmark	2
1993	Mar	89	262689	F	Denmark	3
1993	Mar	89	262570	F	Denmark	3
1993	Mar	89	251625	F	Denmark	3
1993	Mar	89	262674	M	Denmark	3
1993	Mar	89	262556	M	Denmark	3
1993	Mar	89	262556	M	Denmark	3
1993	Mar	89	262632	M	Denmark	3
1993	Mar	89	262434	M	Denmark	4
1993	Mar	89	262526	M	Denmark	3
1993	Mar	89	262526	M	Denmark	4
1993	Mar	89	262621	M	Denmark	2
1993	Mar	89	262751	F	Denmark	3
1993	Mar	89	262751	F	Denmark	3
1993	Mar	89	262621	M	Denmark	3
1993	Mar	89	262652	M	Denmark	3
1993	Mar	89	262422	M	Denmark	3
1993	Mar	89	262516	M	Denmark	3
1993	Mar	89	262563	M	Denmark	3
1993	Mar	89	262563	M	Denmark	3
1993	Mar	89	262478	M	Denmark	3
1993	Mar	89	262572	M	Denmark	3
1993	Mar	89	262572	M	Denmark	3
1993	Mar	89	262579	F	Denmark	3
1993	Mar	89	262579	F	Denmark	3
1993	Mar	89	262543	F	Denmark	3
1993	Mar	89	262543	F	Denmark	3
1993	Mar	89	262493	M	Denmark	3
1993	Mar	89	262493	M	Denmark	3
1993	Mar	89	262532	M	Denmark	3
1993	Mar	89	262532	M	Denmark	3
1993	Mar	89	262527	F	Denmark	3
1993	Mar	89	262527	F	Denmark	3
1993	Mar	89	298808	F	Denmark	3
1993	Mar	89	298808	F	Denmark	3
1993	Mar	89	262497	M	Denmark	3
1993	Mar	89	262575	F	Denmark	3
1993	Mar	89	262428	F	Denmark	3
1993	Mar	89	262428	F	Denmark	3
1993	Mar	89	262476	M	Denmark	3
1993	Mar	89	262476	M	Denmark	3
1993	Mar	89	262748	M	Denmark	3
1993	Mar	89	262550	F	Denmark	3
1993	Mar	89	262660	F	Denmark	3
1993	Mar	89	262660	F	Denmark	3
1993	Mar	89	262732	F	Denmark	3
1993	Mar	89	262775	F	Denmark	3
1993	Mar	89	262510	F	Denmark	3
1993	Mar	89	262513	F	Denmark	3
1993	Mar	89	262552	F	Denmark	3
1993	Mar	89	262591	F	Denmark	3
1993	Mar	89	262782	F	Denmark	3
1993	Mar	89	262761	F	Denmark	3
1993	Mar	89	262432	M	Denmark	3
1993	Mar	89	262633	M	Denmark	3
1993	Mar	89	262480	M	Denmark	3
1993	Mar	89	262487	M	Denmark	3
1993	Mar	89	262614	M	Denmark	3
1993	Mar	89	262614	M	Denmark	3
1993	Mar	89	262594	M	Denmark	3
1993	Mar	89	262682	M	Denmark	3
1993	Mar	89	262771	M	Denmark	3
1993	Mar	89	257202	F	Denmark	3
1993	Mar	89	262636	M	Denmark	3
1993	Mar	89	257238	M	Denmark	3
1993	Mar	89	262605	F	Denmark	4
1993	Mar	89	262732	F	Denmark	4
1993	Mar	89	262552	F	Denmark	4
1993	Mar	89	262622	M	Denmark	4
1993	Mar	89	262633	M	Denmark	4
1993	Mar	89	262430	M	Denmark	4
1993	Mar	89	262479	M	Denmark	3
1993	Mar	89	262479	M	Denmark	4
1993	Mar	89	262433	M	Denmark	4
1993	Mar	89	262439	M	Denmark	3
1993	Mar	89	262569	F	Denmark	4
1993	Mar	89	262778	M	Denmark	4
1993	Mar	89	262528	F	Denmark	4
1993	Mar	89	262528	F	Denmark	4
1993	Mar	90	262780	F	Denmark	3
1993	Mar	90	262689	F	Denmark	3
1993	Mar	90	262757	M	Denmark	3
1993	Mar	90	262657	M	Denmark	3
1993	Mar	90	262621	M	Denmark	3
1993	Mar	90	262481	F	Denmark	3
1993	Mar	90	262698	M	Denmark	3
1993	Mar	90	262768	M	Denmark	3
1993	Mar	90	262665	F	Denmark	3
1993	Mar	90	262650	M	Denmark	3
1993	Mar	90	262687	M	Denmark	3
1993	Mar	90	262433	M	Denmark	4
1993	Apr	91	262574	F	Denmark	3
1993	Apr	91	262556	M	Denmark	3
1993	Apr	91	262434	M	Denmark	4
1993	Apr	91	262563	M	Denmark	3
1993	Apr	91	262543	F	Denmark	3
1993	Apr	91	262532	M	Denmark	3
1993	Apr	91	262476	M	Denmark	3
1993	Apr	91	262497	M	Denmark	4
1993	Apr	91	262761	F	Denmark	3
1993	Apr	91	262713	M	Denmark	3
1993	Apr	91	262441	M	Denmark	4
1993	Apr	91	262667	M	Denmark	3
1993	Apr	92	262758	F	Denmark	2
1993	Apr	92	262571	M	Denmark	2
1993	Apr	92	262696	F	Denmark	3
1993	Apr	92	262705	F	Denmark	3
1993	Apr	92	262623	M	Denmark	3
1993	Apr	92	262785	F	Denmark	3
1993	Apr	92	262413	M	Denmark	3
1993	Apr	92	262586	F	Denmark	3
1993	Apr	92	262723	F	Denmark	3
1993	Apr	92	262643	M	Denmark	3
1993	Apr	92	262784	M	Denmark	3
1993	Apr	92	262526	M	Denmark	3
1993	Apr	92	262751	F	Denmark	2
1993	Apr	92	262621	M	Denmark	2
1993	Apr	92	262478	M	Denmark	3
1993	Apr	92	262543	F	Denmark	3
1993	Apr	92	262428	F	Denmark	3
1993	Apr	92	262636	M	Denmark	2
1993	Apr	92	262481	F	Denmark	3
1993	Apr	92	262660	F	Denmark	3
1993	Apr	92	262614	M	Denmark	3
1993	Apr	92	262753	M	Denmark	3
1993	Apr	92	262664	M	Denmark	3
1993	Apr	92	257227	M	Denmark	3
1993	Apr	92	262767	F	Denmark	4
1993	Apr	92	262578	F	Denmark	4
1993	Apr	92	262528	F	Denmark	4
1993	Apr	92	252568	F	Denmark	3
1993	Apr	92	262734	F	Denmark	4
1993	Apr	93	262567	F	Denmark	3
1993	Apr	94	262574	F	Denmark	4
1993	Apr	94	262460	F	Denmark	3
1993	Apr	94	262758	F	Denmark	3
1993	Apr	94	262529	M	Denmark	3
1993	Apr	94	262705	F	Denmark	4
1993	Apr	94	262566	F	Denmark	4
1993	Apr	94	262645	M	Denmark	3
1993	Apr	94	262688	M	Denmark	3
1993	Apr	94	262506	M	Denmark	3
1993	Apr	94	262434	M	Denmark	4
1993	Apr	94	262556	M	Denmark	4
1993	Apr	94	262784	M	Denmark	4
1993	Apr	94	262526	M	Denmark	4
1993	Apr	94	262652	M	Denmark	3
1993	Apr	94	262563	M	Denmark	4
1993	Apr	94	262579	F	Denmark	4
1993	Apr	94	262575	F	Denmark	4
1993	Apr	94	262480	M	Denmark	3
1993	Apr	94	262782	F	Denmark	4
1993	Apr	94	262773	F	Denmark	4
1993	Apr	94	262768	M	Denmark	4
1993	Apr	94	262633	M	Denmark	4
1993	Apr	94	262558	F	Denmark	4
1993	Apr	94	262658	F	Denmark	3
1993	Apr	94	262469	F	Denmark	3
1993	Apr	94	262584	F	Denmark	4
1993	Apr	94	262781	M	Denmark	4
1993	Apr	95	298807	M	Denmark	3
1993	Apr	95	262647	M	Denmark	3
1993	Apr	95	262586	F	Denmark	4
1993	Apr	95	262449	F	Denmark	3
1993	Apr	95	262536	F	Denmark	3
1993	Apr	95	262434	M	Denmark	4
1993	Apr	95	262422	M	Denmark	3
1993	Apr	95	262652	M	Denmark	3
1993	Apr	95	262621	M	Denmark	4
1993	Apr	95	262516	M	Denmark	4
1993	Apr	95	262671	F	Denmark	3
1993	Apr	95	262649	M	Denmark	3
1993	Apr	95	262682	M	Denmark	3
1993	Apr	95	262510	F	Denmark	4
1993	Apr	95	262633	M	Denmark	4
1993	Apr	95	262690	M	Denmark	4
1993	Apr	95	262479	M	Denmark	3
1993	Apr	95	262439	M	Denmark	4
1993	Apr	95	262658	F	Denmark	4
1993	Apr	95	262734	F	Denmark	3
1993	Apr	95	262700	F	Denmark	4
1993	Apr	95	262604	F	Denmark	3
1993	Apr	96	262448	F	Denmark	3
1993	Apr	96	262731	F	Denmark	3
1993	Apr	96	298807	M	Denmark	3
1993	Apr	96	262616	M	Denmark	3
1993	Apr	96	262457	F	Denmark	3
1993	Apr	96	262721	M	Denmark	3
1993	Apr	96	262460	F	Denmark	4
1993	Apr	96	262637	F	Denmark	3
1993	Apr	96	262449	F	Denmark	3
1993	Apr	96	262631	F	Denmark	2
1993	Apr	96	262703	F	Denmark	3
1993	Apr	96	262752	M	Denmark	3
1993	Apr	96	262643	M	Denmark	3
1993	Apr	96	262526	M	Denmark	3
1993	Apr	96	262563	M	Denmark	3
1993	Apr	96	262620	M	Denmark	3
1993	Apr	96	262572	M	Denmark	3
1993	Apr	96	298808	F	Denmark	3
1993	Apr	96	262527	F	Denmark	3
1993	Apr	96	262493	M	Denmark	4
1993	Apr	96	262532	M	Denmark	4
1993	Apr	96	262476	M	Denmark	3
1993	Apr	96	262748	M	Denmark	3
1993	Apr	96	262535	M	Denmark	2
[truncated: 22,510 more rows]
